# Supplementary material for: Pressure-Driven Perfusion System to Control, Multiplex and Recirculate Cell Culture Medium for Organs-on-Chips
Source: Micromachines (Basel). 2022 Aug 20;13(8):1359. doi: 10.3390/mi13081359 (PMC9416133; doi:10.3390/mi13081359)
Supplement: Supplementary file 1 [file micromachines-13-01359-s001.zip]

Archive with 3 entries (2 files):
- Suplnfo/
- Suplnfo/SupI_PID.pdf
- Suplnfo/VideoS1.AVI
